# Supplementary material for: A zebrafish screen reveals Renin-angiotensin system inhibitors as neuroprotective via mitochondrial restoration in dopamine neurons
Source: eLife. 2021 Sep 22;10:e69795. doi: 10.7554/eLife.69795 (PMC8457844; doi:10.7554/eLife.69795)
Supplement: Figure 7—source data 3. [file elife-69795-fig7-data3.zip]

Archive with 1 entries (1 files):
- Figure 7source data 3  Code_propensity_score_matching.R
